# Supplementary material for: Engaging with change: Information and communication technology professionals’ perspectives on change in the context of the ‘Brexit’ vote
Source: PLoS One. 2017 Nov 8;12(11):e0186452. doi: 10.1371/journal.pone.0186452 (PMC5695584; doi:10.1371/journal.pone.0186452)
Supplement: S1 Table — (XLS) [file pone.0186452.s002.xls]

## Sheet: Question 1
What is your age?	What is your age?	What is your age?	What is your age?
Answer Options	Answer Options	Response Percent	Response Count
18 to 24	18 to 24	0.0163	12
25 to 34	25 to 34	0.2032	149
35 to 44	35 to 44	0.3069	225
45 to 54	45 to 54	0.2687	197
55 to 64	55 to 64	0.1678	123
65 to 74	65 to 74	0.0177	13
75 or older	75 or older	0.004	3
Skipped		0.015	11
answered question	answered question	722	733
