# Supplementary material for: Engaging with change: Information and communication technology professionals’ perspectives on change in the context of the ‘Brexit’ vote
Source: PLoS One. 2017 Nov 8;12(11):e0186452. doi: 10.1371/journal.pone.0186452 (PMC5695584; doi:10.1371/journal.pone.0186452)
Supplement: S2 Table — (XLS) [file pone.0186452.s003.xls]

## Sheet: Question 1
Which is the country/region that most closely defines your nationality?	Which is the country/region that most closely defines your nationality?	Which is the country/region that most closely defines your nationality?	Which is the country/region that most closely defines your nationality?
Answer Options	Answer Options	Response Percent	Response Count
UK	UK	0.5962	437
EU excluding UK	England	0.206	151
Rest of Europe	Gibraltar	0.0491	36
Rest of World	Isle of Man	0.0573	42
Multiple nationalities	Jersey	0.0546	40
Skipped	Other (please specify)	0.0368	27
answered question	answered question	706	733
