# Supplementary material for: Engaging with change: Information and communication technology professionals’ perspectives on change in the context of the ‘Brexit’ vote
Source: PLoS One. 2017 Nov 8;12(11):e0186452. doi: 10.1371/journal.pone.0186452 (PMC5695584; doi:10.1371/journal.pone.0186452)
Supplement: S3 Table — (XLS) [file pone.0186452.s004.xls]

## Sheet: Question 1
In which region do you reside?	In which region do you reside?	In which region do you reside?	In which region do you reside?
Answer Options	Answer Options	Response Percent	Response Count
UK	Northern Ireland	0.7503	550
EU excluding UK	Scotland	0.1801	132
Rest of Europe exc. EU	Wales	0.0041	3
Rest of World	London	0.0532	39
Skipped	East of England	0.0123	9
answered question	answered question	724	733
